# Supplementary material for: An Alternative Psychophysical Diagnostic Indicator of the Aging Eye
Source: J Ophthalmol. 2019 Nov 3;2019:2036192. doi: 10.1155/2019/2036192 (PMC6874969; doi:10.1155/2019/2036192)
Supplement: Supplementary Materials — The data used in this study are contained in the supplementary data file. The data are organized with one subject eye per row. The columns are as follows: ID: subject ID number; age: subject age in years; age group: young for age <31.0 and older for age ≥60.0; gender: F for female and M for male, SEYE: subject study eye; OD or OS QEYE: subject qualifying eye(s); OD, OS, or OU EYE: subject eye tested; OD or OS lum: luminance of stimulus; 30 or 60 freq: frequency of stimulus; 4, 14, or 30 Hz baseThr: nonnormalized baseline threshold; baseline_Fflicker: normalized baseline threshold; return_time: time to return to baseline; blank for eyes that do not return to baseline within the allotted time; time_last: last stimulus time; ETDRS: ETDRS (logMAR). [file 2036192.f1.xlsx]

## Sheet: PSR
ID	Age	Age_Group	Gender	SEYE	QEYE	EYE	Lum	Freq	BaseThr	Baseline_Flicker	Return_Time	Time_Last	ETDRS
75	72.4162	Older	M	OS	OU	OS	30	30	2.57309	0.08577		308.255	0
66	80.898	Older	F	OD	OU	OD	30	30	17.9873	0.59958	139.832	311.274	0.5
34	72.2656	Older	F	OD	OU	OD	30	30	4.07807	0.13594		308.674	0.3
108	28.2491	Young	M	OD	OU	OD	30	30	1.32394	0.04413	217.08	314.493	-0.1
40	75.2389	Older	M	OS	OU	OS	30	14	1.62351	0.05412		301.068	0
98	24.7721	Young	F	OS	OU	OS	60	30	1.6707	0.02784	59.5335	305.756	0
56	83.3292	Older	F	OS	OS	OS	60	4	2.04873	0.03415		306.472	0.1
62	67.0253	Older	F	OD	OU	OD	60	4	0.815614	0.01359		309.625	0.1
80	70.3737	Older	F	OD	OU	OD	30	4	0.835348	0.02784	204.171	307.64	0.1
25	72.1588	Older	F	OS	OU	OS	30	14	1.62351	0.05412		317.248	0.4
23	79.2252	Older	F	OD	OU	OD	60	30	6.65116	0.11085	222.303	314.796	0.1
107	30.0342	Young	F	OS	OU	OS	30	30	2.57309	0.08577		301.716	0
29	79.2389	Older	M	OD	OU	OD	30	30	4.5182	0.15061		314.444	0.3
106	28.3915	Young	M	OD	OU	OD	60	14	1.05414	0.01757	186.306	312.845	0
109	19.5428	Young	F	OD	OU	OD	30	30	1.62351	0.05412	174.795	324.285	-0.1
63	75.8549	Older	F	OD	OU	OD	30	4	0.835348	0.02784		310.726	0
73	72.9144	Older	M	OD	OU	OD	60	14	1.29266	0.02154		323.687	0.1
75	72.4162	Older	M	OS	OU	OD	30	30	2.0983	0.06994		307.855	0
66	80.898	Older	F	OD	OU	OS	30	30	4.07807	0.13594	291.124	310.623	0.2
34	72.2656	Older	F	OD	OU	OS	30	30	4.07807	0.13594		315.479	0.3
108	28.2491	Young	M	OD	OU	OS	30	30	1.32394	0.04413	203.302	311.941	-0.1
40	75.2389	Older	M	OS	OU	OD	30	14	2.57309	0.08577		323.903	0
98	24.7721	Young	F	OS	OU	OD	60	30	1.18672	0.01978	36.5138	309.726	0
62	67.0253	Older	F	OD	OU	OS	60	4	0.815614	0.01359	268.558	311.461	0
80	70.3737	Older	F	OD	OU	OS	30	4	0.835348	0.02784	214.563	315.447	0.1
25	72.1588	Older	F	OS	OU	OD	30	14	1.62351	0.05412		303.637	0.2
23	79.2252	Older	F	OD	OU	OS	60	30	5.14618	0.08577	209.592	345.438	0.3
107	30.0342	Young	F	OS	OU	OD	30	30	4.5182	0.15061	187.021	328.371	0.1
29	79.2389	Older	M	OD	OU	OS	30	30	5.27069	0.17569		315.994	0.1
106	28.3915	Young	M	OD	OU	OS	60	14	1.29266	0.02154	227.739	306.823	-0.1
109	19.5428	Young	F	OD	OU	OS	30	30	1.32394	0.04413		305.319	-0.1
63	75.8549	Older	F	OD	OU	OS	30	4	1.02436	0.03415	258.483	325.538	0
73	72.9144	Older	M	OD	OU	OS	60	14	1.6707	0.02784		308.924	0.1
